# Supplementary material for: Evolution of Vibrational Spectra in the Manganese–Silicon Clusters Mn2Sin, n = 10, 12, and 13, and Cationic [Mn2Si13]+
Source: J Phys Chem A. 2022 Mar 3;126(10):1617–26. doi: 10.1021/acs.jpca.1c10027 (PMC9084549; doi:10.1021/acs.jpca.1c10027)
Supplement: Supplementary file 2 — jp1c10027_si_002.zip [file jp1c10027_si_002.zip]

Archive with 12 entries (12 files):
- Optimised_Coordinates/Mn2Si10_3(10).xyz
- Optimised_Coordinates/Mn2Si10_7(10).xyz
- Optimised_Coordinates/Mn2Si12_3(12).xyz
- Optimised_Coordinates/Mn2Si12_5(12).xyz
- Optimised_Coordinates/Mn2Si12_7(12).xyz
- Optimised_Coordinates/Mn2Si13_3(13).xyz
- Optimised_Coordinates/Mn2Si13_5(13(a)).xyz
- Optimised_Coordinates/Mn2Si13_5(13(b)).xyz
- Optimised_Coordinates/Mn2Si13_7(13).xyz
- Optimised_Coordinates/Mn2Si13+_4(13+(a)).xyz
- Optimised_Coordinates/Mn2Si13+_4(13+(b)).xyz
- Optimised_Coordinates/MnSi12+_3(D6d).xyz
