# Supplementary material for: Evolution of Vibrational Spectra in the Manganese–Silicon Clusters Mn2Sin, n = 10, 12, and 13, and Cationic [Mn2Si13]+
Source: J Phys Chem A. 2022 Mar 3;126(10):1617–26. doi: 10.1021/acs.jpca.1c10027 (PMC9084549; doi:10.1021/acs.jpca.1c10027)
Supplement: Supplementary file 2 — jp1c10027_si_002.zip [file jp1c10027_si_002.zip › Optimised_Coordinates/Mn2Si10_3(10).xyz]

Si      -1.077366400      0.584488230      2.033715570
Si       1.066382170      1.550222750      1.378978440
Si      -0.994763240     -1.791188550      1.266666460
Si      -1.077366400      0.584488230     -2.033715570
Si      -0.994763240     -1.791188550     -1.266666460
Si       1.405851900     -1.425191220      1.432423590
Si      -1.004558630      2.108623900      0.000000000
Si       1.066382170      1.550222750     -1.378978440
Si       1.405851900     -1.425191220     -1.432423590
Mn       0.117990390     -0.113928030      0.000000000
Mn       2.467264670      0.137368570      0.000000000
Si      -2.380905270      0.031273150      0.000000000
