# Supplementary material for: Evolution of Vibrational Spectra in the Manganese–Silicon Clusters Mn2Sin, n = 10, 12, and 13, and Cationic [Mn2Si13]+
Source: J Phys Chem A. 2022 Mar 3;126(10):1617–26. doi: 10.1021/acs.jpca.1c10027 (PMC9084549; doi:10.1021/acs.jpca.1c10027)
Supplement: Supplementary file 2 — jp1c10027_si_002.zip [file jp1c10027_si_002.zip › Optimised_Coordinates/Mn2Si10_7(10).xyz]

Si      -1.020820570      1.477751830      1.789190120
Si       0.979832670      0.077932540      2.009834100
Si      -2.479767270      0.598170000      0.000000000
Si       0.115639690     -2.053673160      1.231596930
Si      -1.912003890     -1.798555000      0.000000000
Si       2.113422460      1.040563290      0.000000000
Si       0.115639690     -2.053673160     -1.231596930
Si       0.979832670      0.077932540     -2.009834100
Mn      -0.250737820      0.016809180      0.000000000
Si       0.244810560      2.480232840      0.000000000
Si      -1.020820570      1.477751830     -1.789190120
Mn       2.134972390     -1.341242730      0.000000000
