# Supplementary material for: Evolution of Vibrational Spectra in the Manganese–Silicon Clusters Mn2Sin, n = 10, 12, and 13, and Cationic [Mn2Si13]+
Source: J Phys Chem A. 2022 Mar 3;126(10):1617–26. doi: 10.1021/acs.jpca.1c10027 (PMC9084549; doi:10.1021/acs.jpca.1c10027)
Supplement: Supplementary file 2 — jp1c10027_si_002.zip [file jp1c10027_si_002.zip › Optimised_Coordinates/Mn2Si12_3(12).xyz]

Si       2.072895360     -1.196786700     -1.346052460
Si       2.072895360      1.196786700     -1.346052460
Si       0.000000000     -2.393573390     -1.346052460
Si       0.000000000      2.393573390     -1.346052460
Si      -2.072895360     -1.196786700     -1.346052460
Si      -2.072895360      1.196786700     -1.346052460
Si       2.368992080      0.000000000      0.840552680
Si       1.184496040      2.051607330      0.840552680
Si       1.184496040     -2.051607330      0.840552680
Si      -1.184496040      2.051607330      0.840552680
Si      -1.184496040     -2.051607330      0.840552680
Si      -2.368992080      0.000000000      0.840552680
Mn       0.000000000      0.000000000     -0.391339930
Mn       0.000000000      0.000000000      1.841008660
