# Supplementary material for: Evolution of Vibrational Spectra in the Manganese–Silicon Clusters Mn2Sin, n = 10, 12, and 13, and Cationic [Mn2Si13]+
Source: J Phys Chem A. 2022 Mar 3;126(10):1617–26. doi: 10.1021/acs.jpca.1c10027 (PMC9084549; doi:10.1021/acs.jpca.1c10027)
Supplement: Supplementary file 2 — jp1c10027_si_002.zip [file jp1c10027_si_002.zip › Optimised_Coordinates/Mn2Si12_5(12).xyz]

Si       2.095530100     -1.209854870     -1.346205010
Si       2.095530100      1.209854870     -1.346205010
Si       0.000000000     -2.419709730     -1.346205010
Si       0.000000000      2.419709730     -1.346205010
Si      -2.095530100     -1.209854870     -1.346205010
Si      -2.095530100      1.209854870     -1.346205010
Si       2.357107570      0.000000000      0.833957680
Si       1.178553780      2.041315030      0.833957680
Si       1.178553780     -2.041315030      0.833957680
Si      -1.178553780      2.041315030      0.833957680
Si      -1.178553780     -2.041315030      0.833957680
Si      -2.357107570      0.000000000      0.833957680
Mn       0.000000000      0.000000000     -0.484665010
Mn       0.000000000      0.000000000      1.974819040
