# Supplementary material for: Evolution of Vibrational Spectra in the Manganese–Silicon Clusters Mn2Sin, n = 10, 12, and 13, and Cationic [Mn2Si13]+
Source: J Phys Chem A. 2022 Mar 3;126(10):1617–26. doi: 10.1021/acs.jpca.1c10027 (PMC9084549; doi:10.1021/acs.jpca.1c10027)
Supplement: Supplementary file 2 — jp1c10027_si_002.zip [file jp1c10027_si_002.zip › Optimised_Coordinates/Mn2Si12_7(12).xyz]

Si      -2.327570380      0.000000000     -1.270845430
Si      -1.152626260     -1.995828620     -1.591258950
Si      -1.152626260      1.995828620     -1.591258950
Si       1.152626260     -1.995828620     -1.591258950
Si       1.152626260      1.995828620     -1.591258950
Si       2.327570380      0.000000000     -1.270845430
Si      -2.346425990      0.000000000      1.164991040
Si      -1.183493420     -2.049577080      0.771824200
Si      -1.183493420      2.049577080      0.771824200
Si       1.183493420     -2.049577080      0.771824200
Si       1.183493420      2.049577080      0.771824200
Si       2.346425990      0.000000000      1.164991040
Mn       0.000000000      0.000000000     -0.418946490
Mn       0.000000000      0.000000000      2.094025240
