# Supplementary material for: Evolution of Vibrational Spectra in the Manganese–Silicon Clusters Mn2Sin, n = 10, 12, and 13, and Cationic [Mn2Si13]+
Source: J Phys Chem A. 2022 Mar 3;126(10):1617–26. doi: 10.1021/acs.jpca.1c10027 (PMC9084549; doi:10.1021/acs.jpca.1c10027)
Supplement: Supplementary file 2 — jp1c10027_si_002.zip [file jp1c10027_si_002.zip › Optimised_Coordinates/Mn2Si13_3(13).xyz]

Si      -0.786657580     -2.545103390     -1.175454360
Si      -1.615930800     -0.676324700     -2.324206030
Si      -0.786657580     -2.545103390      1.175454360
Si      -2.008354800      1.316391900     -1.168405050
Si      -1.615930800     -0.676324700      2.324206030
Si      -2.008354800      1.316391900      1.168405050
Si       1.484110900     -1.806445330     -1.221230770
Si       0.620265880      0.025720960     -2.406117030
Si       1.484110900     -1.806445330      1.221230770
Si       0.234052350      2.081071870     -1.401417310
Si       0.620265880      0.025720960      2.406117030
Si       0.234052350      2.081071870      1.401417310
Mn      -0.489163500     -0.360545420      0.000000000
Mn       1.583968070      0.471590340      0.000000000
Si       1.817593260      2.977326920      0.000000000
