# Supplementary material for: Evolution of Vibrational Spectra in the Manganese–Silicon Clusters Mn2Sin, n = 10, 12, and 13, and Cationic [Mn2Si13]+
Source: J Phys Chem A. 2022 Mar 3;126(10):1617–26. doi: 10.1021/acs.jpca.1c10027 (PMC9084549; doi:10.1021/acs.jpca.1c10027)
Supplement: Supplementary file 2 — jp1c10027_si_002.zip [file jp1c10027_si_002.zip › Optimised_Coordinates/Mn2Si13_5(13(a)).xyz]

Si      -1.229352150      0.970125050     -2.022142420
Si       1.138747670      0.933574160     -2.095018850
Si      -2.383363000      1.113518210     -0.000714420
Si       2.373972680      0.945073790      0.066269090
Si      -1.201622060      1.118056280      2.058764090
Si       1.125519440      0.970539690      2.080194470
Si      -0.061002230     -1.311751340     -2.293379330
Si       2.202312170     -1.046372750     -1.254509780
Si      -2.211998690     -1.127767500     -1.128906480
Si       1.948914070     -1.302290590      1.217831330
Si      -2.178348590     -1.055991010      1.245082340
Si      -0.149286000     -1.126469440      2.478959210
Mn      -0.034786500     -0.295374150      0.019396810
Si       0.638685380     -2.669827270     -0.358802440
Mn       0.052850100      2.089687690     -0.033927190
