# Supplementary material for: Evolution of Vibrational Spectra in the Manganese–Silicon Clusters Mn2Sin, n = 10, 12, and 13, and Cationic [Mn2Si13]+
Source: J Phys Chem A. 2022 Mar 3;126(10):1617–26. doi: 10.1021/acs.jpca.1c10027 (PMC9084549; doi:10.1021/acs.jpca.1c10027)
Supplement: Supplementary file 2 — jp1c10027_si_002.zip [file jp1c10027_si_002.zip › Optimised_Coordinates/Mn2Si13_5(13(b)).xyz]

Si       2.062560710     -1.190819980      1.416085040
Si       2.062560710      1.190819980      1.416085040
Si       0.000000000     -2.381639960      1.416085040
Si       0.000000000      2.381639960      1.416085040
Si      -2.062560710     -1.190819980      1.416085040
Si      -2.062560710      1.190819980      1.416085040
Si       2.436444430      0.000000000      3.585146640
Si       1.218222220      2.110022770      3.585146640
Si       1.218222220     -2.110022770      3.585146640
Si      -1.218222220      2.110022770      3.585146640
Si      -1.218222220     -2.110022770      3.585146640
Si      -2.436444430      0.000000000      3.585146640
Mn       0.000000000      0.000000000      2.636222940
Si       0.000000000      0.000000000      4.886545760
Mn       0.000000000      0.000000000      0.270415190
