# Supplementary material for: Evolution of Vibrational Spectra in the Manganese–Silicon Clusters Mn2Sin, n = 10, 12, and 13, and Cationic [Mn2Si13]+
Source: J Phys Chem A. 2022 Mar 3;126(10):1617–26. doi: 10.1021/acs.jpca.1c10027 (PMC9084549; doi:10.1021/acs.jpca.1c10027)
Supplement: Supplementary file 2 — jp1c10027_si_002.zip [file jp1c10027_si_002.zip › Optimised_Coordinates/Mn2Si13_7(13).xyz]

Si      -0.769490320     -2.468458240     -1.162678310
Si      -1.733849400     -0.696335290     -2.327447920
Si      -0.769490320     -2.468458240      1.162678310
Si      -2.042598960      1.314981170     -1.173347020
Si      -1.733849400     -0.696335290      2.327447920
Si      -2.042598960      1.314981170      1.173347020
Si       1.499898930     -1.789442010     -1.209572040
Si       0.517685710     -0.033096740     -2.453095450
Si       1.499898930     -1.789442010      1.209572040
Si       0.246932750      1.944467160     -1.302474720
Si       0.517685710     -0.033096740      2.453095450
Si       0.246932750      1.944467160      1.302474720
Mn      -0.493487610     -0.291722760      0.000000000
Mn       2.010620970      0.507104000      0.000000000
Si       1.813078970      3.119381140      0.000000000
