# Supplementary material for: Evolution of Vibrational Spectra in the Manganese–Silicon Clusters Mn2Sin, n = 10, 12, and 13, and Cationic [Mn2Si13]+
Source: J Phys Chem A. 2022 Mar 3;126(10):1617–26. doi: 10.1021/acs.jpca.1c10027 (PMC9084549; doi:10.1021/acs.jpca.1c10027)
Supplement: Supplementary file 2 — jp1c10027_si_002.zip [file jp1c10027_si_002.zip › Optimised_Coordinates/Mn2Si13+_4(13+(a)).xyz]

Si       2.048763690     -1.182854270      1.417037310
Si       2.048763690      1.182854270      1.417037310
Si       0.000000000     -2.365708530      1.417037310
Si       0.000000000      2.365708530      1.417037310
Si      -2.048763690     -1.182854270      1.417037310
Si      -2.048763690      1.182854270      1.417037310
Si       2.446465770      0.000000000      3.585992380
Si       1.223232880      2.118701500      3.585992380
Si       1.223232880     -2.118701500      3.585992380
Si      -1.223232880      2.118701500      3.585992380
Si      -1.223232880     -2.118701500      3.585992380
Si      -2.446465770      0.000000000      3.585992380
Mn       0.000000000      0.000000000      2.621002970
Si       0.000000000      0.000000000      4.892542230
Mn       0.000000000      0.000000000      0.268850680
