# Supplementary material for: Evolution of Vibrational Spectra in the Manganese–Silicon Clusters Mn2Sin, n = 10, 12, and 13, and Cationic [Mn2Si13]+
Source: J Phys Chem A. 2022 Mar 3;126(10):1617–26. doi: 10.1021/acs.jpca.1c10027 (PMC9084549; doi:10.1021/acs.jpca.1c10027)
Supplement: Supplementary file 2 — jp1c10027_si_002.zip [file jp1c10027_si_002.zip › Optimised_Coordinates/Mn2Si13+_4(13+(b)).xyz]

Si      -0.793315650     -2.474224140     -1.156836300
Si      -1.598110150     -0.652412530     -2.336010740
Si      -0.793315650     -2.474224140      1.156836300
Si      -2.074535910      1.306640690     -1.162252150
Si      -1.598110150     -0.652412530      2.336010740
Si      -2.074535910      1.306640690      1.162252150
Si       1.472010810     -1.826128500     -1.219086210
Si       0.649855290      0.009290300     -2.454432920
Si       1.472010810     -1.826128500      1.219086210
Si       0.167152140      2.017582170     -1.395489950
Si       0.649855290      0.009290300      2.454432920
Si       0.167152140      2.017582170      1.395489950
Mn      -0.436215490     -0.279559380      0.000000000
Mn       1.756743120      0.471751590      0.000000000
Si       1.800729020      2.925306280      0.000000000
