# Supplementary material for: Evolution of Vibrational Spectra in the Manganese–Silicon Clusters Mn2Sin, n = 10, 12, and 13, and Cationic [Mn2Si13]+
Source: J Phys Chem A. 2022 Mar 3;126(10):1617–26. doi: 10.1021/acs.jpca.1c10027 (PMC9084549; doi:10.1021/acs.jpca.1c10027)
Supplement: Supplementary file 2 — jp1c10027_si_002.zip [file jp1c10027_si_002.zip › Optimised_Coordinates/MnSi12+_3(D6d).xyz]

Si       1.695869780     -1.695869780     -1.076282230
Si       0.620731420     -2.316601200      1.076282230
Si      -0.620731420     -2.316601200     -1.076282230
Si      -1.695869780     -1.695869780      1.076282230
Si      -2.316601200     -0.620731420     -1.076282230
Si      -2.316601200      0.620731420      1.076282230
Si      -1.695869780      1.695869780     -1.076282230
Si      -0.620731420      2.316601200      1.076282230
Si       0.620731420      2.316601200     -1.076282230
Si       1.695869780      1.695869780      1.076282230
Si       2.316601200      0.620731420     -1.076282230
Si       2.316601200     -0.620731420      1.076282230
Mn       0.000000000      0.000000000      0.000000000
